# Supplementary material for: Sex-specific differences in fetal and infant growth patterns: a prospective population-based cohort study
Source: Biol Sex Differ. 2016 Dec 3;7:65. doi: 10.1186/s13293-016-0119-1 (PMC5135770; doi:10.1186/s13293-016-0119-1)
Supplement: Additional file 2: Table S1. — Adjusted linear regression analyses on fetal growth. (XLSX 12 kb) [file 13293_2016_119_MOESM2_ESM.xlsx]

## Sheet: Sheet1
Table S1 Adjusted linear regression analyses on fetal growth
			AC (SDS)				HC (SDS)				FL (SDS)
			Model 1	Model 2	Model 3		Model 1	Model 2	Model 3		Model 1	Model 2	Model 3
Total
	Second trimester
		Females	reference	reference	reference		reference	reference	reference		reference	reference	reference
		Males	0,09 [0,04, 0,13]***	0,10 [0,05, 0,15]***	0,14 [0,09, 0,19]***		0,30 [0,25, 0,35]***	0,29 [0,24, 0,34]***	0,36 [0,31, 0,42]***		-0,22 [-0,27, -0,17]***	-0,21 [-0,26, -0,16]***	-0,14 [-0,19, -0,09]***
	Third trimester
		Females	reference	reference	reference		reference	reference	reference		reference	reference	reference
		Males	0,09 [0,05, 0,14]***	0,10 [0,05, 0,15]***	0,11 [0,05, 0,16]***		0,39 [0,34, 0,43]***	0,41 [0,36, 0,45]***	0,42 [0,36, 0,47]***		-0,21 [-0,25, -0,16]***	-0,21 [-0,26, -0,16]***	-0,19 [-0,25, -0,14]***
Uncomplicated
	Second trimester
		Females	reference	reference	reference		reference	reference	reference		reference	reference	reference
		Males	0,08 [0,03, 0,13]**	0,09 [0,04, 0,15]***	0,14 [0,08, 0,19]***		0,30 [0,25, 0,35]***	0,29 [0,24, 0,35]***	0,34 [0,28, 0,40]***		-0,21 [-0,26, -0,16]***	-0,21 [-0,26, -0,15]***	-0,12 [-0,17, -0,06]***
	Third trimester
		Females	reference	reference	reference		reference	reference	reference		reference	reference	reference
		Males	0,12 [0,07, 0,16]***	0,11 [0,06, 0,17]***	0,13 [0,07, 0,19]***		0,39 [0,34, 0,44]***	0,40 [0,35, 0,45]***	0,42 [0,37, 0,48]***		-0,20 [-0,25, -0,15]***	-0,21 [-0,26, -0,15]***	-0,18 [-0,23, -0,12]***
Complicated
	Second trimester
		Females	reference	reference	reference		reference	reference	reference		reference	reference	reference
		Males	0,12 [-0,01, 0,25]	0,14 [-0,01, 0,28]	0,18 [0,03, 0,32]		0,36 [0,23, 0,49]***	0,35 [0,20, 0,49]***	0,49 [0,34, 0,64]***		-0,26 [-0,40, -0,13]***	-0,22 [-0,37, -0,07]**	-0,20 [-0,35, -0,05]**
	Third trimester
		Females	reference	reference	reference		reference	reference	reference		reference	reference	reference
		Males	0,07 [-0,07, 0,21]	0,09 [-0,07, 0,24]	0,09 [-0,07, 0,29]		0,43 [0,30, 0,55]***	0,46 [0,32, 0,64]***	0,43 [0,28, 0,59]***		-0,25 [-0,38, -0,13]***	-0,25 [-0,40, -0,11]***	-0,24 [-0,39, -0,09]**
Values are regression coefficients (95% CI) and represent data in SD-score.
Model 1: Adjusted for maternal smoking during pregnancy.
Model 2: Adjusted for maternal smoking during pregnancy, folic acid intake, maternal ethnicity and parity.
Model 3: Adjusted for first and second trimester PlGF and s-Flt1 plasma levels
Abbreviations: AC: abdominal circumference. HC: head circumference. FL: femur length.
* P<0,05 ** P<0,01 *** P<0,001
